# Supplementary material for: The Rat Thoracic Ultrasound protocol: scanning technique and normal findings
Source: Front Vet Sci. 2024 Feb 19;11:1286614. doi: 10.3389/fvets.2024.1286614 (PMC10909930; doi:10.3389/fvets.2024.1286614)
Supplement: Supplementary file 2 [file Data_Sheet_2.zip]

Archive with 5 entries (5 files):
- The curtain sign_Vytvoreno s Clipchampem_1707720796602.mp4
- Video bez názvu_Vytvoreno s Clipchampem_1707721386080.mp4
- Video1_physiological sonogram_Vytvoreno s Clipchampem_1707720478147.mp4
- VIDEO3_The skijumpsign_Vytvoreno s Clipchampem_1707720977650.mp4
- Video4_Luing pulse_Vytvoreno s Clipchampem_1707721196542.mp4
